# Supplementary material for: Proximity Proteomics Reveals USP44 Forms a Complex with BRCA2 in Neuroblastoma Cells and Is Required to Prevent Chromosome Breakage
Source: Biomedicines. 2024 Dec 20;12(12):2901. doi: 10.3390/biomedicines12122901 (PMC11727000; doi:10.3390/biomedicines12122901)
Supplement: Supplementary file 1 [file biomedicines-12-02901-s001.zip]

Archive with 2 entries (2 files):
- biomedicines-3320857-supplementary.xlsx
- biomedicines-3320857-supplementary.pptx
