# Supplementary material for: Proximity Proteomics Reveals USP44 Forms a Complex with BRCA2 in Neuroblastoma Cells and Is Required to Prevent Chromosome Breakage
Source: Biomedicines. 2024 Dec 20;12(12):2901. doi: 10.3390/biomedicines12122901 (PMC11727000; doi:10.3390/biomedicines12122901)
Supplement: Supplementary file 1 [file biomedicines-12-02901-s001.zip › biomedicines-3320857-supplementary.xlsx]

## Sheet: Table 1S. Enriched proteins
Protein IDs	Majority protein IDs	Peptide counts (all)	Peptide counts (razor+unique)	Peptide counts (unique)	Protein names	Gene names	Fold-enrichment BioID-USP44/BioID	Fasta headers	Number of proteins	Peptides	Razor + unique peptides	Unique peptides	Peptides S648	Peptides S649	Peptides S650	Peptides S651	Razor + unique peptides S648	Razor + unique peptides S649	Razor + unique peptides S650	Razor + unique peptides S651	Unique peptides S648	Unique peptides S649	Unique peptides S650	Unique peptides S651	Sequence coverage [%]	Unique + razor sequence coverage [%]	Unique sequence coverage [%]	Mol. weight [kDa]	Sequence length	Sequence lengths	Q-value	Score	Sequence coverage S648 [%]	Sequence coverage S649 [%]	Sequence coverage S650 [%]	Sequence coverage S651 [%]	Intensity	Intensity S648	Intensity S649	Intensity S650	Intensity S651	BioIDR1-LFQ intensity S648	BioIDR2-LFQ intensity S649	Sum BioID	USP44R1-LFQ intensity S650	USP44R2-LFQ intensity S651	Sum USP44	USP44/BioID2	N
Q9H0E7;Q70CQ1	Q9H0E7	52;1	52;1	52;1	Ubiquitin carboxyl-terminal hydrolase 44	USP44	Infinite	Ubiquitin carboxyl-terminal hydrolase 44 OS=Homo sapiens OX=9606 GN=USP44 PE=1 SV=2	2	52	52	52	0	0	51	52	0	0	51	52	0	0	51	52	70.5	70.5	70.5	81.184	712	712;688	0	323.31	0	0	70.1	70.5	59088000000	0	0	27744000000	31345000000	0	0	0	18726000000	21554000000	40280000000	#DIV/0!	2
Q8IVD9	Q8IVD9	18	18	18	NudC domain-containing protein 3	NUDCD3	Infinite	NudC domain-containing protein 3 OS=Homo sapiens OX=9606 GN=NUDCD3 PE=1 SV=3	1	18	18	18	1	0	15	15	1	0	15	15	1	0	15	15	65.4	65.4	65.4	40.822	361	361	0	323.31	6.9	0	60.7	59.8	775770000	5387400	0	424490000	345900000	0	0	0	285110000	259650000	544760000	#DIV/0!	2
Q9Y2Z0	Q9Y2Z0	16	16	16	Suppressor of G2 allele of SKP1 homolog	SUGT1	Infinite	Protein SGT1 homolog OS=Homo sapiens OX=9606 GN=SUGT1 PE=1 SV=3	1	16	16	16	1	2	13	14	1	2	13	14	1	2	13	14	51	51	51	41.024	365	365	0	286.39	4.1	7.1	42.7	45.5	443890000	4088800	7507100	212980000	219310000	0	0	0	163430000	162600000	326030000	#DIV/0!	2
O75376	O75376	21	21	20	Nuclear receptor corepressor 1	NCOR1	Infinite	Nuclear receptor corepressor 1 OS=Homo sapiens OX=9606 GN=NCOR1 PE=1 SV=2	1	21	21	20	1	1	19	17	1	1	19	17	1	1	18	16	13.7	13.7	13.4	270.21	2440	2440	0	243.03	0.5	0.4	12.7	10.5	304660000	3234500	3916900	155000000	142510000	0	0	0	110160000	113490000	223650000	#DIV/0!	2
Q7Z6Z7	Q7Z6Z7	7	7	7	E3 ubiquitin-protein ligase HUWE1	HUWE1	Infinite	E3 ubiquitin-protein ligase HUWE1 OS=Homo sapiens OX=9606 GN=HUWE1 PE=1 SV=3	1	7	7	7	2	0	6	2	2	0	6	2	2	0	6	2	2.6	2.6	2.6	481.89	4374	4374	0	43.02	0.8	0	2	0.7	231360000	37016000	0	189930000	4409600	0	0	0	99481000	39041000	138522000	#DIV/0!	2
Q8WVJ2	Q8WVJ2	5	5	5	NudC domain-containing protein 2	NUDCD2	Infinite	NudC domain-containing protein 2 OS=Homo sapiens OX=9606 GN=NUDCD2 PE=1 SV=1	1	5	5	5	0	0	5	5	0	0	5	5	0	0	5	5	54.8	54.8	54.8	17.676	157	157	0	86.653	0	0	54.8	54.8	177970000	0	0	89443000	88529000	0	0	0	65987000	68085000	134072000	#DIV/0!	2
P51587	P51587	6	6	6	Breast cancer type 2 susceptibility protein	BRCA2	Infinite	Breast cancer type 2 susceptibility protein OS=Homo sapiens OX=9606 GN=BRCA2 PE=1 SV=3	1	6	6	6	0	1	6	5	0	1	6	5	0	1	6	5	3.4	3.4	3.4	384.2	3418	3418	0	39.05	0	0.6	3.4	3	167420000	0	3385800	100800000	63238000	0	0	0	67749000	54255000	122004000	#DIV/0!	2
Q9Y4L1	Q9Y4L1	9	9	9	Hypoxia up-regulated protein 1	HYOU1	Infinite	Hypoxia up-regulated protein 1 OS=Homo sapiens OX=9606 GN=HYOU1 PE=1 SV=1	1	9	9	9	0	0	5	9	0	0	5	9	0	0	5	9	16.1	16.1	16.1	111.33	999	999	0	76.469	0	0	8.7	16.1	128250000	0	0	59231000	69022000	0	0	0	53566000	43497000	97063000	#DIV/0!	2
Q9Y618	Q9Y618	14	13	13	Nuclear receptor corepressor 2	NCOR2	Infinite	Nuclear receptor corepressor 2 OS=Homo sapiens OX=9606 GN=NCOR2 PE=1 SV=3	1	14	13	13	0	0	11	10	0	0	10	9	0	0	10	9	8.9	8.6	8.6	273.65	2514	2514	0	93.458	0	0	6.1	6.8	128350000	0	0	65623000	62725000	0	0	0	47491000	49102000	96593000	#DIV/0!	2
Q99615	Q99615	10	10	10	DnaJ homolog subfamily C member 7	DNAJC7	Infinite	DnaJ homolog subfamily C member 7 OS=Homo sapiens OX=9606 GN=DNAJC7 PE=1 SV=2	1	10	10	10	0	1	10	9	0	1	10	9	0	1	10	9	29.1	29.1	29.1	56.44	494	494	0	77.505	0	1.6	29.1	25.1	122970000	0	1711600	68552000	52706000	0	0	0	46976000	43721000	90697000	#DIV/0!	2
O94966	O94966	9	9	9	Ubiquitin carboxyl-terminal hydrolase 19	USP19	Infinite	Ubiquitin carboxyl-terminal hydrolase 19 OS=Homo sapiens OX=9606 GN=USP19 PE=1 SV=2	1	9	9	9	0	0	4	9	0	0	4	9	0	0	4	9	15.6	15.6	15.6	145.65	1318	1318	0	95.951	0	0	8.1	15.6	112320000	0	0	46959000	65364000	0	0	0	38071000	47356000	85427000	#DIV/0!	2
O15182	O15182	4	4	4	Centrin-3	CETN3	Infinite	Centrin-3 OS=Homo sapiens OX=9606 GN=CETN3 PE=1 SV=2	1	4	4	4	0	0	3	4	0	0	3	4	0	0	3	4	22.2	22.2	22.2	19.55	167	167	0	49.473	0	0	22.2	22.2	118430000	0	0	72620000	45814000	0	0	0	45059000	35213000	80272000	#DIV/0!	2
Q6MZP7	Q6MZP7	6	6	6	Protein lin-54 homolog	LIN54	Infinite	Protein lin-54 homolog OS=Homo sapiens OX=9606 GN=LIN54 PE=1 SV=3	1	6	6	6	0	1	5	6	0	1	5	6	0	1	5	6	15.4	15.4	15.4	79.493	749	749	0	49.562	0	2.9	11.3	15.4	109560000	0	6477700	51518000	51564000	0	0	0	37635000	40045000	77680000	#DIV/0!	2
Q99081;P15923	Q99081	6;2	6;2	3;0	Transcription factor 12	TCF12	Infinite	Transcription factor 12 OS=Homo sapiens OX=9606 GN=TCF12 PE=1 SV=1	2	6	6	3	1	1	5	6	1	1	5	6	1	1	3	3	13.2	13.2	11.3	72.964	682	682;654	0	44.211	2.2	2.2	13.2	13.2	100420000	5438800	8248000	38566000	48164000	0	0	0	31119000	34647000	65766000	#DIV/0!	2
P50454	P50454	5	5	5	Serpin H1	SERPINH1	Infinite	Serpin H1 OS=Homo sapiens OX=9606 GN=SERPINH1 PE=1 SV=2	1	5	5	5	0	0	5	5	0	0	5	5	0	0	5	5	17.9	17.9	17.9	46.44	418	418	0	66.161	0	0	17.9	17.9	86188000	0	0	37507000	48680000	0	0	0	23281000	42144000	65425000	#DIV/0!	2
P41208;Q12798	P41208	5;2	5;2	5;2	Centrin-2	CETN2	Infinite	Centrin-2 OS=Homo sapiens OX=9606 GN=CETN2 PE=1 SV=1	2	5	5	5	0	0	4	4	0	0	4	4	0	0	4	4	41.3	41.3	41.3	19.738	172	172;172	0	57.153	0	0	41.3	39	82883000	0	0	44878000	38006000	0	0	0	30493000	31670000	62163000	#DIV/0!	2
Q6IN85;Q5MIZ7	Q6IN85	4;1	4;1	4;1	Serine/threonine-protein phosphatase 4 regulatory subunit 3A	SMEK1	Infinite	Serine/threonine-protein phosphatase 4 regulatory subunit 3A OS=Homo sapiens OX=9606 GN=PPP4R3A PE=1 SV=1	2	4	4	4	1	1	4	3	1	1	4	3	1	1	4	3	5.6	5.6	5.6	95.367	833	833;849	0	28.407	1.1	1.1	5.6	4.2	101520000	6046900	16693000	45923000	32855000	0	0	0	32186000	26619000	58805000	#DIV/0!	2
Q7Z4V5	Q7Z4V5	4	3	3	Hepatoma-derived growth factor-related protein 2	HDGFRP2	Infinite	Hepatoma-derived growth factor-related protein 2 OS=Homo sapiens OX=9606 GN=HDGFL2 PE=1 SV=1	1	4	3	3	1	1	3	4	0	0	2	3	0	0	2	3	11.3	10.1	10.1	74.316	671	671	0	31.683	1.2	1.2	8.3	11.3	75062000	0	0	23122000	51941000	0	0	0	30227000	27567000	57794000	#DIV/0!	2
P24928	P24928	8	8	8	DNA-directed RNA polymerase II subunit RPB1	POLR2A	Infinite	DNA-directed RNA polymerase II subunit RPB1 OS=Homo sapiens OX=9606 GN=POLR2A PE=1 SV=2	1	8	8	8	0	0	5	8	0	0	5	8	0	0	5	8	7.2	7.2	7.2	217.17	1970	1970	0	63.275	0	0	5	7.2	74325000	0	0	27360000	46965000	0	0	0	26283000	30562000	56845000	#DIV/0!	2
Q9Y4E5	Q9Y4E5	6	6	6	Zinc finger protein 451	ZNF451	Infinite	E3 SUMO-protein ligase ZNF451 OS=Homo sapiens OX=9606 GN=ZNF451 PE=1 SV=2	1	6	6	6	0	1	5	5	0	1	5	5	0	1	5	5	8.7	8.7	8.7	121.48	1061	1061	0	41.579	0	1.9	6.3	7.8	72604000	0	4644700	32378000	35581000	0	0	0	24749000	26599000	51348000	#DIV/0!	2
Q8IWI9	Q8IWI9	8	8	8	MAX gene-associated protein	MGA	Infinite	MAX gene-associated protein OS=Homo sapiens OX=9606 GN=MGA PE=1 SV=3	1	8	8	8	1	1	5	6	1	1	5	6	1	1	5	6	4.2	4.2	4.2	331.83	3026	3026	0	55.411	0.6	0.6	2.9	3	78714000	4066100	7864200	31419000	35364000	0	0	0	25879000	24614000	50493000	#DIV/0!	2
Q8IZL8	Q8IZL8	7	7	7	Proline-, glutamic acid- and leucine-rich protein 1	PELP1	Infinite	Proline-, glutamic acid- and leucine-rich protein 1 OS=Homo sapiens OX=9606 GN=PELP1 PE=1 SV=2	1	7	7	7	1	0	7	4	1	0	7	4	1	0	7	4	10.8	10.8	10.8	119.7	1130	1130	0	103.8	1.2	0	10.8	7.7	72731000	5457300	0	41133000	26141000	0	0	0	25745000	24308000	50053000	#DIV/0!	2
P05556	P05556	3	3	3	Integrin beta-1	ITGB1	Infinite	Integrin beta-1 OS=Homo sapiens OX=9606 GN=ITGB1 PE=1 SV=2	1	3	3	3	0	1	2	3	0	1	2	3	0	1	2	3	4.6	4.6	4.6	88.414	798	798	0	20.132	0	2.1	3.3	4.6	73406000	0	10375000	26463000	36568000	0	0	0	24819000	23110000	47929000	#DIV/0!	2
O95197	O95197	5	5	5	Reticulon-3	RTN3	Infinite	Reticulon-3 OS=Homo sapiens OX=9606 GN=RTN3 PE=1 SV=2	1	5	5	5	0	4	2	2	0	4	2	2	0	4	2	2	11.2	11.2	11.2	112.61	1032	1032	0	61.913	0	10.2	4.8	4.8	118750000	0	57162000	30972000	30613000	0	0	0	19106000	27286000	46392000	#DIV/0!	2
Q6PJT7	Q6PJT7	6	6	6	Zinc finger CCCH domain-containing protein 14	ZC3H14	Infinite	Zinc finger CCCH domain-containing protein 14 OS=Homo sapiens OX=9606 GN=ZC3H14 PE=1 SV=1	1	6	6	6	0	2	3	4	0	2	3	4	0	2	3	4	11.3	11.3	11.3	82.875	736	736	0	36.501	0	3.8	5.8	8.8	69379000	0	9626600	14995000	44757000	0	0	0	21335000	24963000	46298000	#DIV/0!	2
Q5SRE5	Q5SRE5	4	4	4	Nucleoporin NUP188 homolog	NUP188	Infinite	Nucleoporin NUP188 homolog OS=Homo sapiens OX=9606 GN=NUP188 PE=1 SV=1	1	4	4	4	1	2	2	3	1	2	2	3	1	2	2	3	3.1	3.1	3.1	196.04	1749	1749	0	33.709	1	1.9	1.7	2.2	90621000	9866500	21268000	41768000	17719000	0	0	0	27525000	16274000	43799000	#DIV/0!	2
Q9UBX3	Q9UBX3	2	2	2	Mitochondrial dicarboxylate carrier	SLC25A10	Infinite	Mitochondrial dicarboxylate carrier OS=Homo sapiens OX=9606 GN=SLC25A10 PE=1 SV=2	1	2	2	2	0	1	2	2	0	1	2	2	0	1	2	2	13.9	13.9	13.9	31.282	287	287	0	95.167	0	8.4	13.9	13.9	79980000	0	21793000	30152000	28034000	0	0	0	24464000	19292000	43756000	#DIV/0!	2
Q8N766	Q8N766	6	6	6	ER membrane protein complex subunit 1	EMC1	Infinite	ER membrane protein complex subunit 1 OS=Homo sapiens OX=9606 GN=EMC1 PE=1 SV=1	1	6	6	6	1	1	5	6	1	1	5	6	1	1	5	6	11.4	11.4	11.4	111.76	993	993	0	61.087	2	1.3	8.5	11.4	61739000	2310400	2534200	27757000	29137000	0	0	0	23482000	19450000	42932000	#DIV/0!	2
Q8WWY3	Q8WWY3	4	4	4	U4/U6 small nuclear ribonucleoprotein Prp31	PRPF31	Infinite	U4/U6 small nuclear ribonucleoprotein Prp31 OS=Homo sapiens OX=9606 GN=PRPF31 PE=1 SV=2	1	4	4	4	1	1	2	4	1	1	2	4	1	1	2	4	15.8	15.8	15.8	55.455	499	499	0	32.383	3.4	3.4	7.6	15.8	64140000	5218000	3973900	20385000	34563000	0	0	0	17059000	24953000	42012000	#DIV/0!	2
Q9HC07	Q9HC07	2	2	2	Transmembrane protein 165	TMEM165	Infinite	Transmembrane protein 165 OS=Homo sapiens OX=9606 GN=TMEM165 PE=1 SV=1	1	2	2	2	0	1	2	2	0	1	2	2	0	1	2	2	14.8	14.8	14.8	34.905	324	324	0	16.852	0	8.6	14.8	14.8	58812000	0	6711800	25549000	26552000	0	0	0	18569000	20734000	39303000	#DIV/0!	2
P55084	P55084	3	3	3	Trifunctional enzyme subunit beta, mitochondrial;3-ketoacyl-CoA thiolase	HADHB	Infinite	Trifunctional enzyme subunit beta, mitochondrial OS=Homo sapiens OX=9606 GN=HADHB PE=1 SV=3	1	3	3	3	1	0	3	2	1	0	3	2	1	0	3	2	15.8	15.8	15.8	51.294	474	474	0	23.98	4.4	0	15.8	11.6	55879000	8982500	0	20495000	26401000	0	0	0	11177000	24415000	35592000	#DIV/0!	2
Q92786	Q92786	2	2	2	Prospero homeobox protein 1	PROX1	Infinite	Prospero homeobox protein 1 OS=Homo sapiens OX=9606 GN=PROX1 PE=1 SV=2	1	2	2	2	1	0	2	2	1	0	2	2	1	0	2	2	5.3	5.3	5.3	83.202	737	737	0	15.008	2.8	0	5.3	5.3	55779000	8440300	0	27598000	19741000	0	0	0	19722000	15615000	35337000	#DIV/0!	2
Q92733	Q92733	3	3	3	Proline-rich protein PRCC	PRCC	Infinite	Proline-rich protein PRCC OS=Homo sapiens OX=9606 GN=PRCC PE=1 SV=1	1	3	3	3	0	1	3	3	0	1	3	3	0	1	3	3	11	11	11	52.417	491	491	0	25.496	0	4.3	11	11	49559000	0	3209800	25637000	20712000	0	0	0	18478000	16237000	34715000	#DIV/0!	2
Q9HBM6;Q16594	Q9HBM6;Q16594	3;2	3;2	3;2	Transcription initiation factor TFIID subunit 9B;Transcription initiation factor TFIID subunit 9	TAF9B;TAF9	Infinite	Transcription initiation factor TFIID subunit 9B OS=Homo sapiens OX=9606 GN=TAF9B PE=1 SV=1;Transcription initiation factor TFIID subunit 9 OS=Homo sapiens OX=9606 GN=TAF9 PE=1 SV=1	2	3	3	3	0	1	2	3	0	1	2	3	0	1	2	3	19.1	19.1	19.1	27.622	251	251;264	0	23.552	0	7.6	13.5	19.1	57573000	0	11643000	24249000	21681000	0	0	0	17494000	17007000	34501000	#DIV/0!	2
P49189	P49189	6	6	6	4-trimethylaminobutyraldehyde dehydrogenase	ALDH9A1	Infinite	4-trimethylaminobutyraldehyde dehydrogenase OS=Homo sapiens OX=9606 GN=ALDH9A1 PE=1 SV=3	1	6	6	6	0	1	4	4	0	1	4	4	0	1	4	4	16	16	16	53.801	494	494	0	97.55	0	4.3	12.3	10.7	49718000	0	3911300	23315000	22492000	0	0	0	19906000	14577000	34483000	#DIV/0!	2
Q9NYU2	Q9NYU2	8	8	8	UDP-glucose:glycoprotein glucosyltransferase 1	UGGT1	Infinite	UDP-glucose:glycoprotein glucosyltransferase 1 OS=Homo sapiens OX=9606 GN=UGGT1 PE=1 SV=3	1	8	8	8	1	2	7	4	1	2	7	4	1	2	7	4	7.8	7.8	7.8	177.19	1555	1555	0	64.003	1.7	2.6	6.3	4.4	57947000	5269800	6491400	27109000	19076000	0	0	0	17916000	16544000	34460000	#DIV/0!	2
Q12800;Q9NZI7	Q12800	5;1	5;1	5;1	Alpha-globin transcription factor CP2	TFCP2	Infinite	Alpha-globin transcription factor CP2 OS=Homo sapiens OX=9606 GN=TFCP2 PE=1 SV=2	2	5	5	5	1	1	5	4	1	1	5	4	1	1	5	4	16.1	16.1	16.1	57.255	502	502;540	0	36.7	3.6	3.6	16.1	12.7	57948000	5294300	6860600	26042000	19751000	0	0	0	18050000	16189000	34239000	#DIV/0!	2
Q9BVI4	Q9BVI4	3	3	3	Nucleolar complex protein 4 homolog	NOC4L	Infinite	Nucleolar complex protein 4 homolog OS=Homo sapiens OX=9606 GN=NOC4L PE=1 SV=1	1	3	3	3	1	0	3	2	1	0	3	2	1	0	3	2	13	13	13	58.467	516	516	0	20.977	6	0	13	11.2	56935000	12722000	0	20457000	23756000	0	0	0	13448000	20010000	33458000	#DIV/0!	2
P52597	P52597	4	3	3	Heterogeneous nuclear ribonucleoprotein F;Heterogeneous nuclear ribonucleoprotein F, N-terminally processed	HNRNPF	Infinite	Heterogeneous nuclear ribonucleoprotein F OS=Homo sapiens OX=9606 GN=HNRNPF PE=1 SV=3	1	4	3	3	1	1	4	3	0	0	3	2	0	0	3	2	19.3	15.2	15.2	45.671	415	415	0	24.471	4.1	4.1	19.3	16.1	43994000	0	0	25049000	18944000	0	0	0	17073000	15818000	32891000	#DIV/0!	2
Q96BD5	Q96BD5	5	5	5	PHD finger protein 21A	PHF21A	Infinite	PHD finger protein 21A OS=Homo sapiens OX=9606 GN=PHF21A PE=1 SV=1	1	5	5	5	0	1	5	4	0	1	5	4	0	1	5	4	10.6	10.6	10.6	74.853	680	680	0	32.503	0	2.4	10.6	8.4	46242000	0	2537000	22785000	20920000	0	0	0	14775000	18079000	32854000	#DIV/0!	2
O95400	O95400	3	3	3	CD2 antigen cytoplasmic tail-binding protein 2	CD2BP2	Infinite	CD2 antigen cytoplasmic tail-binding protein 2 OS=Homo sapiens OX=9606 GN=CD2BP2 PE=1 SV=1	1	3	3	3	0	0	3	3	0	0	3	3	0	0	3	3	14.4	14.4	14.4	37.646	341	341	0	22.236	0	0	14.4	14.4	43219000	0	0	21099000	22120000	0	0	0	15632000	16979000	32611000	#DIV/0!	2
P11233;P11234	P11233	3;1	3;1	3;1	Ras-related protein Ral-A	RALA	Infinite	Ras-related protein Ral-A OS=Homo sapiens OX=9606 GN=RALA PE=1 SV=1	2	3	3	3	2	1	2	2	2	1	2	2	2	1	2	2	30.1	30.1	30.1	23.567	206	206;206	0	32.25	22.8	7.3	15	15	61387000	8162500	10614000	23710000	18901000	0	0	0	17167000	14737000	31904000	#DIV/0!	2
Q14232	Q14232	3	3	3	Translation initiation factor eIF-2B subunit alpha	EIF2B1	Infinite	Translation initiation factor eIF-2B subunit alpha OS=Homo sapiens OX=9606 GN=EIF2B1 PE=1 SV=1	1	3	3	3	2	2	2	2	2	2	2	2	2	2	2	2	12.8	12.8	12.8	33.712	305	305	0	19.111	8.2	9.2	8.2	8.2	80336000	16106000	21589000	24491000	18150000	0	0	0	17159000	14702000	31861000	#DIV/0!	2
Q96PV6	Q96PV6	3	3	3	Leukocyte receptor cluster member 8	LENG8	Infinite	Leukocyte receptor cluster member 8 OS=Homo sapiens OX=9606 GN=LENG8 PE=1 SV=3	1	3	3	3	0	1	2	3	0	1	2	3	0	1	2	3	9.2	9.2	9.2	88.156	800	800	0	29.974	0	3.6	6.2	9.2	51186000	0	10640000	20038000	20508000	0	0	0	14843000	15730000	30573000	#DIV/0!	2
P40763	P40763	6	6	6	Signal transducer and activator of transcription 3	STAT3	Infinite	Signal transducer and activator of transcription 3 OS=Homo sapiens OX=9606 GN=STAT3 PE=1 SV=2	1	6	6	6	0	1	6	3	0	1	6	3	0	1	6	3	13.6	13.6	13.6	88.067	770	770	0	45.703	0	1.8	13.6	5.8	44030000	0	2518600	29225000	12287000	0	0	0	15677000	14880000	30557000	#DIV/0!	2
Q96FV9	Q96FV9	4	4	4	THO complex subunit 1	THOC1	Infinite	THO complex subunit 1 OS=Homo sapiens OX=9606 GN=THOC1 PE=1 SV=1	1	4	4	4	0	1	3	3	0	1	3	3	0	1	3	3	9.9	9.9	9.9	75.665	657	657	0	25.053	0	2.3	6.1	8.4	41517000	0	2963700	17080000	21473000	0	0	0	14449000	14791000	29240000	#DIV/0!	2
P49643	P49643	4	4	4	DNA primase large subunit	PRIM2	Infinite	DNA primase large subunit OS=Homo sapiens OX=9606 GN=PRIM2 PE=1 SV=2	1	4	4	4	1	1	3	3	1	1	3	3	1	1	3	3	11.2	11.2	11.2	58.805	509	509	0	25.763	2.8	3.5	9	8.4	49211000	5468700	5615500	21911000	16215000	0	0	0	15124000	13363000	28487000	#DIV/0!	2
Q96QC0	Q96QC0	5	5	5	Serine/threonine-protein phosphatase 1 regulatory subunit 10	PPP1R10	Infinite	Serine/threonine-protein phosphatase 1 regulatory subunit 10 OS=Homo sapiens OX=9606 GN=PPP1R10 PE=1 SV=1	1	5	5	5	1	2	4	2	1	2	4	2	1	2	4	2	10.4	10.4	10.4	99.057	940	940	0	37.459	1.7	2.8	9.4	6	47362000	3272900	5438800	27214000	11436000	0	0	0	12023000	16428000	28451000	#DIV/0!	2
O00170	O00170	4	4	4	AH receptor-interacting protein	AIP	Infinite	AH receptor-interacting protein OS=Homo sapiens OX=9606 GN=AIP PE=1 SV=2	1	4	4	4	0	0	3	3	0	0	3	3	0	0	3	3	17.6	17.6	17.6	37.636	330	330	0	24.504	0	0	12.4	14.2	36793000	0	0	20755000	16039000	0	0	0	16094000	11430000	27524000	#DIV/0!	2
Q9Y263	Q9Y263	3	3	3	Phospholipase A-2-activating protein	PLAA	Infinite	Phospholipase A-2-activating protein OS=Homo sapiens OX=9606 GN=PLAA PE=1 SV=2	1	3	3	3	1	1	2	3	1	1	2	3	1	1	2	3	6.3	6.3	6.3	87.156	795	795	0	19.897	2.1	2.1	5.2	6.3	48372000	7082400	6809500	13098000	21383000	0	0	0	12395000	13942000	26337000	#DIV/0!	2
Q8IVW6	Q8IVW6	3	3	3	AT-rich interactive domain-containing protein 3B	ARID3B	Infinite	AT-rich interactive domain-containing protein 3B OS=Homo sapiens OX=9606 GN=ARID3B PE=1 SV=2	1	3	3	3	0	2	3	3	0	2	3	3	0	2	3	3	9.4	9.4	9.4	60.636	561	561	0	32.339	0	7	9.4	9.4	36273000	0	2631100	16493000	17148000	0	0	0	11887000	13492000	25379000	#DIV/0!	2
Q13185	Q13185	2	2	2	Chromobox protein homolog 3	CBX3	Infinite	Chromobox protein homolog 3 OS=Homo sapiens OX=9606 GN=CBX3 PE=1 SV=4	1	2	2	2	0	0	2	2	0	0	2	2	0	0	2	2	13.7	13.7	13.7	20.811	183	183	0	13.864	0	0	13.7	13.7	31134000	0	0	16437000	14697000	0	0	0	11164000	12223000	23387000	#DIV/0!	2
Q7L0Y3	Q7L0Y3	2	2	2	Mitochondrial ribonuclease P protein 1	TRMT10C	Infinite	tRNA methyltransferase 10 homolog C OS=Homo sapiens OX=9606 GN=TRMT10C PE=1 SV=2	1	2	2	2	0	1	2	2	0	1	2	2	0	1	2	2	9.9	9.9	9.9	47.346	403	403	0	15.903	0	6	9.9	9.9	35743000	0	5875500	12816000	17052000	0	0	0	9312500	13375000	22687500	#DIV/0!	2
P54277	P54277	2	2	2	PMS1 protein homolog 1	PMS1	Infinite	PMS1 protein homolog 1 OS=Homo sapiens OX=9606 GN=PMS1 PE=1 SV=1	1	2	2	2	1	1	2	2	1	1	2	2	1	1	2	2	4.9	4.9	4.9	105.83	932	932	0	18.956	3.9	1.1	4.9	4.9	38149000	5418300	2315500	18467000	11948000	0	0	0	12121000	10520000	22641000	#DIV/0!	2
Q92576	Q92576	2	2	2	PHD finger protein 3	PHF3	Infinite	PHD finger protein 3 OS=Homo sapiens OX=9606 GN=PHF3 PE=1 SV=3	1	2	2	2	1	0	2	2	1	0	2	2	1	0	2	2	2.2	2.2	2.2	229.48	2039	2039	0	12.945	1.2	0	2.2	2.2	36507000	7395700	0	17895000	11217000	0	0	0	12936000	8716000	21652000	#DIV/0!	2
P17480	P17480	5	5	5	Nucleolar transcription factor 1	UBTF	Infinite	Nucleolar transcription factor 1 OS=Homo sapiens OX=9606 GN=UBTF PE=1 SV=1	1	5	5	5	0	1	4	4	0	1	4	4	0	1	4	4	7.9	7.9	7.9	89.405	764	764	0	31.559	0	2.5	6.9	7.9	31481000	0	3466800	12912000	15103000	0	0	0	10968000	10236000	21204000	#DIV/0!	2
Q9NPL8	Q9NPL8	2	2	2	Complex I assembly factor TIMMDC1, mitochondrial	TIMMDC1	Infinite	Complex I assembly factor TIMMDC1, mitochondrial OS=Homo sapiens OX=9606 GN=TIMMDC1 PE=1 SV=2	1	2	2	2	0	1	2	2	0	1	2	2	0	1	2	2	13.7	13.7	13.7	32.177	285	285	0	15.315	0	7.7	13.7	13.7	34211000	0	6247600	15599000	12365000	0	0	0	10858000	10076000	20934000	#DIV/0!	2
Q9BW27	Q9BW27	5	5	5	Nuclear pore complex protein Nup85	NUP85	Infinite	Nuclear pore complex protein Nup85 OS=Homo sapiens OX=9606 GN=NUP85 PE=1 SV=1	1	5	5	5	0	1	4	4	0	1	4	4	0	1	4	4	8.5	8.5	8.5	75.019	656	656	0	33.366	0	2	6.4	7.3	30459000	0	3181900	14237000	13040000	0	0	0	10032000	10472000	20504000	#DIV/0!	2
Q9ULR0	Q9ULR0	2	2	2	Pre-mRNA-splicing factor ISY1 homolog	ISY1	Infinite	Pre-mRNA-splicing factor ISY1 homolog OS=Homo sapiens OX=9606 GN=ISY1 PE=1 SV=3	1	2	2	2	0	1	2	2	0	1	2	2	0	1	2	2	9.8	9.8	9.8	32.992	285	285	0	17.735	0	5.3	9.8	9.8	31996000	0	5254600	13930000	12811000	0	0	0	9823300	10280000	20103300	#DIV/0!	2
Q53GQ0	Q53GQ0	3	3	3	Very-long-chain 3-oxoacyl-CoA reductase	HSD17B12	Infinite	Very-long-chain 3-oxoacyl-CoA reductase OS=Homo sapiens OX=9606 GN=HSD17B12 PE=1 SV=2	1	3	3	3	0	0	3	2	0	0	3	2	0	0	3	2	13.5	13.5	13.5	34.324	312	312	0	19.798	0	0	13.5	8.3	26994000	0	0	17355000	9639900	0	0	0	9955000	10057000	20012000	#DIV/0!	2
P48449	P48449	4	4	4	Lanosterol synthase	LSS	Infinite	Lanosterol synthase OS=Homo sapiens OX=9606 GN=LSS PE=1 SV=1	1	4	4	4	1	1	4	3	1	1	4	3	1	1	4	3	8.2	8.2	8.2	83.308	732	732	0	29.376	2.3	2.3	8.2	6.4	34853000	4025900	3888300	17162000	9777300	0	0	0	9706000	10279000	19985000	#DIV/0!	2
O15164	O15164	3	3	3	Transcription intermediary factor 1-alpha	TRIM24	Infinite	Transcription intermediary factor 1-alpha OS=Homo sapiens OX=9606 GN=TRIM24 PE=1 SV=3	1	3	3	3	0	1	3	2	0	1	3	2	0	1	3	2	5.2	5.2	5.2	116.83	1050	1050	0	28.95	0	0.9	5.2	2.5	31466000	0	4912500	14870000	11683000	0	0	0	8911800	10961000	19872800	#DIV/0!	2
Q9NWS0	Q9NWS0	2	2	2	PIH1 domain-containing protein 1	PIH1D1	Infinite	PIH1 domain-containing protein 1 OS=Homo sapiens OX=9606 GN=PIH1D1 PE=1 SV=1	1	2	2	2	0	1	2	2	0	1	2	2	0	1	2	2	13.1	13.1	13.1	32.363	290	290	0	20.463	0	8.3	13.1	13.1	35423000	0	8763600	16925000	9734400	0	0	0	11547000	8235300	19782300	#DIV/0!	2
Q96KP1	Q96KP1	3	3	3	Exocyst complex component 2	EXOC2	Infinite	Exocyst complex component 2 OS=Homo sapiens OX=9606 GN=EXOC2 PE=1 SV=1	1	3	3	3	0	1	2	3	0	1	2	3	0	1	2	3	5.4	5.4	5.4	104.07	924	924	0	19.925	0	2.1	3.4	5.4	60295000	0	34439000	10066000	15791000	0	0	0	9496800	10232000	19728800	#DIV/0!	2
Q01813	Q01813	4	4	4	ATP-dependent 6-phosphofructokinase, platelet type	PFKP	Infinite	ATP-dependent 6-phosphofructokinase, platelet type OS=Homo sapiens OX=9606 GN=PFKP PE=1 SV=2	1	4	4	4	0	1	3	3	0	1	3	3	0	1	3	3	11.4	11.4	11.4	85.595	784	784	0	30.636	0	2.8	8.5	9.3	29354000	0	3058700	14739000	11556000	0	0	0	11218000	8461300	19679300	#DIV/0!	2
O43847	O43847	2	2	2	Nardilysin	NRD1	Infinite	Nardilysin OS=Homo sapiens OX=9606 GN=NRDC PE=1 SV=3	1	2	2	2	0	1	2	2	0	1	2	2	0	1	2	2	2.2	2.2	2.2	131.7	1151	1151	0	15.413	0	1.1	2.2	2.2	28237000	0	2710800	15595000	9931500	0	0	0	11219000	7774600	18993600	#DIV/0!	2
Q9Y312	Q9Y312	5	5	5	Protein AAR2 homolog	AAR2	Infinite	Protein AAR2 homolog OS=Homo sapiens OX=9606 GN=AAR2 PE=1 SV=2	1	5	5	5	1	2	4	2	1	2	4	2	1	2	4	2	19.8	19.8	19.8	43.472	384	384	0	42.071	3.9	9.9	14.1	7.8	35725000	4514100	6387700	15390000	9433900	0	0	0	8887500	9564000	18451500	#DIV/0!	2
P07237	P07237	2	2	2	Protein disulfide-isomerase	P4HB	Infinite	Protein disulfide-isomerase OS=Homo sapiens OX=9606 GN=P4HB PE=1 SV=3	1	2	2	2	0	0	2	2	0	0	2	2	0	0	2	2	5.5	5.5	5.5	57.116	508	508	0	33.942	0	0	5.5	5.5	24533000	0	0	15866000	8667300	0	0	0	11366000	6813400	18179400	#DIV/0!	2
Q9Y314	Q9Y314	2	2	2	Nitric oxide synthase-interacting protein	NOSIP	Infinite	Nitric oxide synthase-interacting protein OS=Homo sapiens OX=9606 GN=NOSIP PE=1 SV=1	1	2	2	2	1	0	2	2	1	0	2	2	1	0	2	2	12.3	12.3	12.3	33.172	301	301	0	16.72	3.7	0	12.3	12.3	27389000	3380400	0	11165000	12843000	0	0	0	7963800	10199000	18162800	#DIV/0!	2
Q8TAT6	Q8TAT6	2	2	2	Nuclear protein localization protein 4 homolog	NPLOC4	Infinite	Nuclear protein localization protein 4 homolog OS=Homo sapiens OX=9606 GN=NPLOC4 PE=1 SV=3	1	2	2	2	1	0	2	2	1	0	2	2	1	0	2	2	8.1	8.1	8.1	68.119	608	608	0	14.296	2.3	0	8.1	8.1	25550000	1867000	0	11991000	11691000	0	0	0	8469600	9363700	17833300	#DIV/0!	2
Q9UKD2	Q9UKD2	4	4	4	mRNA turnover protein 4 homolog	MRTO4	Infinite	mRNA turnover protein 4 homolog OS=Homo sapiens OX=9606 GN=MRTO4 PE=1 SV=2	1	4	4	4	3	0	3	2	3	0	3	2	3	0	3	2	26.8	26.8	26.8	27.56	239	239	0	31.53	20.5	0	16.7	16.7	37665000	15257000	0	10537000	11871000	0	0	0	7887200	9055300	16942500	#DIV/0!	2
Q8IXI1	Q8IXI1	4	4	4	Mitochondrial Rho GTPase 2	RHOT2	Infinite	Mitochondrial Rho GTPase 2 OS=Homo sapiens OX=9606 GN=RHOT2 PE=1 SV=2	1	4	4	4	1	1	3	3	1	1	3	3	1	1	3	3	9.7	9.7	9.7	68.117	618	618	0	24.201	2.4	2.4	7.4	6.5	34412000	6477900	6158100	12263000	9512400	0	0	0	7691800	8599600	16291400	#DIV/0!	2
Q9NVI1	Q9NVI1	4	4	4	Fanconi anemia group I protein	FANCI	Infinite	Fanconi anemia group I protein OS=Homo sapiens OX=9606 GN=FANCI PE=1 SV=4	1	4	4	4	1	1	2	3	1	1	2	3	1	1	2	3	3.6	3.6	3.6	149.32	1328	1328	0	24.11	0.6	0.8	1.5	3	28877000	3224100	4599100	7351200	13703000	0	0	0	8851600	7285000	16136600	#DIV/0!	2
Q96C00	Q96C00	3	3	3	Zinc finger and BTB domain-containing protein 9	ZBTB9	Infinite	Zinc finger and BTB domain-containing protein 9 OS=Homo sapiens OX=9606 GN=ZBTB9 PE=1 SV=1	1	3	3	3	0	0	2	3	0	0	2	3	0	0	2	3	10.8	10.8	10.8	50.602	473	473	0	20.65	0	0	6.8	10.8	20684000	0	0	7466100	13218000	0	0	0	7215600	8616500	15832100	#DIV/0!	2
Q9Y285	Q9Y285	2	2	2	Phenylalanine--tRNA ligase alpha subunit	FARSA	Infinite	Phenylalanine--tRNA ligase alpha subunit OS=Homo sapiens OX=9606 GN=FARSA PE=1 SV=3	1	2	2	2	1	0	2	2	1	0	2	2	1	0	2	2	4.9	4.9	4.9	57.563	508	508	0	25.919	2.2	0	4.9	4.9	23845000	3141500	0	10413000	10290000	0	0	0	7413300	8182800	15596100	#DIV/0!	2
Q969X6	Q969X6	4	4	4	Cirhin	CIRH1A	Infinite	U3 small nucleolar RNA-associated protein 4 homolog OS=Homo sapiens OX=9606 GN=UTP4 PE=1 SV=1	1	4	4	4	1	0	4	2	1	0	4	2	1	0	4	2	7.1	7.1	7.1	76.889	686	686	0	30.807	2	0	7.1	3.9	24242000	3309300	0	13003000	7929800	0	0	0	7086500	8470900	15557400	#DIV/0!	2
Q96RK0	Q96RK0	2	2	2	Protein capicua homolog	CIC	Infinite	Protein capicua homolog OS=Homo sapiens OX=9606 GN=CIC PE=1 SV=2	1	2	2	2	0	1	2	2	0	1	2	2	0	1	2	2	2.2	2.2	2.2	163.82	1608	1608	0	22.331	0	1.5	2.2	2.2	23811000	0	3474100	11414000	8923000	0	0	0	8327000	6891700	15218700	#DIV/0!	2
Q8IWS0	Q8IWS0	2	2	2	PHD finger protein 6	PHF6	Infinite	PHD finger protein 6 OS=Homo sapiens OX=9606 GN=PHF6 PE=1 SV=1	1	2	2	2	0	0	2	2	0	0	2	2	0	0	2	2	6.8	6.8	6.8	41.29	365	365	0.00065963	12.5	0	0	6.8	6.8	18782000	0	0	9065900	9715800	0	0	0	6531500	7649200	14180700	#DIV/0!	2
Q8N1G2	Q8N1G2	2	2	2	Cap-specific mRNA (nucleoside-2-O-)-methyltransferase 1	CMTR1	Infinite	Cap-specific mRNA (nucleoside-2-O-)-methyltransferase 1 OS=Homo sapiens OX=9606 GN=CMTR1 PE=1 SV=1	1	2	2	2	1	0	2	2	1	0	2	2	1	0	2	2	5.7	5.7	5.7	95.32	835	835	0	13.13	2.5	0	5.7	5.7	22260000	4281300	0	7525400	10454000	0	0	0	5449000	8224300	13673300	#DIV/0!	2
Q01105;P0DME0	Q01105;P0DME0	2;2	2;2	2;2	Protein SET;Protein SETSIP	SET;SETSIP	Infinite	Protein SET OS=Homo sapiens OX=9606 GN=SET PE=1 SV=3;Protein SETSIP OS=Homo sapiens OX=9606 GN=SETSIP PE=1 SV=1	2	2	2	2	0	1	2	2	0	1	2	2	0	1	2	2	7.9	7.9	7.9	33.488	290	290;302	0.00064977	12.198	0	3.4	7.9	7.9	19313000	0	1830800	10135000	7347400	0	0	0	7454000	5600600	13054600	#DIV/0!	2
Q9BW85	Q9BW85	2	2	2	Coiled-coil domain-containing protein 94	CCDC94	Infinite	YJU2 splicing factor homolog OS=Homo sapiens OX=9606 GN=YJU2 PE=1 SV=1	1	2	2	2	0	0	2	2	0	0	2	2	0	0	2	2	13	13	13	37.085	323	323	0	14.059	0	0	13	13	16737000	0	0	8787100	7950300	0	0	0	6243300	6333400	12576700	#DIV/0!	2
Q14258	Q14258	2	2	2	E3 ubiquitin/ISG15 ligase TRIM25	TRIM25	Infinite	E3 ubiquitin/ISG15 ligase TRIM25 OS=Homo sapiens OX=9606 GN=TRIM25 PE=1 SV=2	1	2	2	2	0	0	2	2	0	0	2	2	0	0	2	2	5.4	5.4	5.4	70.973	630	630	0.0031192	11.273	0	0	5.4	5.4	16539000	0	0	7860200	8679200	0	0	0	5592800	6905400	12498200	#DIV/0!	2
Q9Y467;Q9BXA9;Q9NSC2	Q9Y467	3;1;1	3;1;1	3;1;1	Sal-like protein 2	SALL2	Infinite	Sal-like protein 2 OS=Homo sapiens OX=9606 GN=SALL2 PE=1 SV=4	3	3	3	3	0	0	3	2	0	0	3	2	0	0	3	2	5.9	5.9	5.9	105.31	1007	1007;1300;1324	0	20.581	0	0	5.9	3.2	15944000	0	0	8377900	7565800	0	0	0	4537700	7442000	11979700	#DIV/0!	2
Q8NBJ5	Q8NBJ5	3	3	3	Procollagen galactosyltransferase 1	COLGALT1	Infinite	Procollagen galactosyltransferase 1 OS=Homo sapiens OX=9606 GN=COLGALT1 PE=1 SV=1	1	3	3	3	0	1	2	2	0	1	2	2	0	1	2	2	4.8	4.8	4.8	71.635	622	622	0	20.742	0	1.8	3.1	3.1	19089000	0	3127000	10333000	5629300	0	0	0	7372400	4454700	11827100	#DIV/0!	2
Q13618	Q13618	3	3	3	Cullin-3	CUL3	Infinite	Cullin-3 OS=Homo sapiens OX=9606 GN=CUL3 PE=1 SV=2	1	3	3	3	1	1	2	3	1	1	2	3	1	1	2	3	6.2	6.2	6.2	88.929	768	768	0	19.623	3	2	4.9	6.2	26790000	9132700	2274600	7183700	8199200	0	0	0	5893300	5741800	11635100	#DIV/0!	2
Q9NYH9	Q9NYH9	2	2	2	U3 small nucleolar RNA-associated protein 6 homolog	UTP6	Infinite	U3 small nucleolar RNA-associated protein 6 homolog OS=Homo sapiens OX=9606 GN=UTP6 PE=2 SV=2	1	2	2	2	0	1	2	2	0	1	2	2	0	1	2	2	4.5	4.5	4.5	70.193	597	597	0	18.404	0	2.2	4.5	4.5	17828000	0	3317600	5960100	8550100	0	0	0	4084400	6960500	11044900	#DIV/0!	2
P49915	P49915	3	3	3	GMP synthase [glutamine-hydrolyzing]	GMPS	Infinite	GMP synthase [glutamine-hydrolyzing] OS=Homo sapiens OX=9606 GN=GMPS PE=1 SV=1	1	3	3	3	2	1	2	2	2	1	2	2	2	1	2	2	6.8	6.8	6.8	76.715	693	693	0	28.368	5.2	1.6	5.1	5.1	34164000	17063000	2467900	7880700	6752700	0	0	0	5483100	5495700	10978800	#DIV/0!	2
Q9H4M9;Q9NZN3	Q9H4M9	3;1	3;1	3;1	EH domain-containing protein 1	EHD1	Infinite	EH domain-containing protein 1 OS=Homo sapiens OX=9606 GN=EHD1 PE=1 SV=2	2	3	3	3	2	2	2	2	2	2	2	2	2	2	2	2	8.1	8.1	8.1	60.626	534	534;535	0	23.721	6	6	5.4	5.4	30221000	10106000	5477100	8491600	6146200	0	0	0	5633900	5296300	10930200	#DIV/0!	2
Q96KA5	Q96KA5	2	2	2	Cleft lip and palate transmembrane protein 1-like protein	CLPTM1L	Infinite	Cleft lip and palate transmembrane protein 1-like protein OS=Homo sapiens OX=9606 GN=CLPTM1L PE=1 SV=1	1	2	2	2	1	0	2	2	1	0	2	2	1	0	2	2	7.2	7.2	7.2	62.228	538	538	0	13.87	3	0	7.2	7.2	17931000	4107600	0	6575100	7248600	0	0	0	4606900	5838800	10445700	#DIV/0!	2
Q8NBQ5	Q8NBQ5	2	2	2	Estradiol 17-beta-dehydrogenase 11	HSD17B11	Infinite	Estradiol 17-beta-dehydrogenase 11 OS=Homo sapiens OX=9606 GN=HSD17B11 PE=1 SV=3	1	2	2	2	1	1	2	2	1	1	2	2	1	1	2	2	17	17	17	32.935	300	300	0	13.495	6	6	17	17	16816000	2934500	2668100	6176200	5037300	0	0	0	4410800	3990400	8401200	#DIV/0!	2
P0DMV9;P0DMV8	P0DMV9;P0DMV8	23;23	20;20	13;13	Heat shock 70 kDa protein 1B;Heat shock 70 kDa protein 1A	HSPA1B;HSPA1A	58.6147	Heat shock 70 kDa protein 1B OS=Homo sapiens OX=9606 GN=HSPA1B PE=1 SV=1;Heat shock 70 kDa protein 1A OS=Homo sapiens OX=9606 GN=HSPA1A PE=1 SV=1	2	23	20	13	3	4	19	23	2	3	16	20	2	1	11	13	49.6	45.1	28.7	70.051	641	641;641	0	258.39	8.9	8.7	42.7	49.6	870960000	9197900	12044000	394210000	455510000	5250200	5309100	10559300	279270000	339660000	618930000	58.6147	2
P31948	P31948	21	21	21	Stress-induced-phosphoprotein 1	STIP1	28.9489	Stress-induced-phosphoprotein 1 OS=Homo sapiens OX=9606 GN=STIP1 PE=1 SV=1	1	21	21	21	0	3	17	16	0	3	17	16	0	3	17	16	46.4	46.4	46.4	62.639	543	543	0	154.71	0	7.2	38.9	38.7	607110000	0	19537000	316630000	270940000	0	15174000	15174000	223440000	215830000	439270000	28.9489	2
Q9HB71	Q9HB71	9	9	9	Calcyclin-binding protein	CACYBP	11.5195	Calcyclin-binding protein OS=Homo sapiens OX=9606 GN=CACYBP PE=1 SV=2	1	9	9	9	1	2	8	9	1	2	8	9	1	2	8	9	39.9	39.9	39.9	26.21	228	228	0	157.42	10.1	7.9	39.5	39.9	467890000	4775200	29427000	275520000	158170000	0	27529000	27529000	174490000	142630000	317120000	11.5195	2
Q9HCK8;Q8TD26	Q9HCK8	21;2	21;2	20;1	Chromodomain-helicase-DNA-binding protein 8	CHD8	11.3561	Chromodomain-helicase-DNA-binding protein 8 OS=Homo sapiens OX=9606 GN=CHD8 PE=1 SV=5	2	21	21	20	3	4	17	21	3	4	17	21	3	4	17	20	13.4	13.4	13.1	290.52	2581	2581;2715	0	224.27	2.4	3.6	11	13.4	570550000	12760000	23599000	256660000	277530000	14033000	21133000	35166000	178880000	220470000	399350000	11.3561	2
Q9NW82	Q9NW82	10	10	10	WD repeat-containing protein 70	WDR70	9.39069	WD repeat-containing protein 70 OS=Homo sapiens OX=9606 GN=WDR70 PE=1 SV=1	1	10	10	10	0	2	9	8	0	2	9	8	0	2	9	8	18.3	18.3	18.3	73.2	654	654	0	83.918	0	3.5	16.4	14.4	132460000	0	8527400	64934000	59003000	0	9601100	9601100	49841000	40320000	90161000	9.39069	2
Q9Y2X9	Q9Y2X9	12	12	12	Zinc finger protein 281	ZNF281	9.2644	Zinc finger protein 281 OS=Homo sapiens OX=9606 GN=ZNF281 PE=1 SV=1	1	12	12	12	2	3	12	10	2	3	12	10	2	3	12	10	24.9	24.9	24.9	96.914	895	895	0	168.88	4.9	9.7	24.9	22.1	285460000	7068000	22416000	135820000	120150000	6372000	14740000	21112000	100970000	94620000	195590000	9.2644	2
Q02790	Q02790	13	13	13	Peptidyl-prolyl cis-trans isomerase FKBP4;Peptidyl-prolyl cis-trans isomerase FKBP4, N-terminally processed	FKBP4	8.86523	Peptidyl-prolyl cis-trans isomerase FKBP4 OS=Homo sapiens OX=9606 GN=FKBP4 PE=1 SV=3	1	13	13	13	1	2	11	8	1	2	11	8	1	2	11	8	35.5	35.5	35.5	51.804	459	459	0	94.696	2.2	8.3	30.7	21.1	195230000	8353200	8933400	82680000	95266000	0	14350000	14350000	86255000	40961000	127216000	8.86523	2
P11021	P11021	23	22	22	78 kDa glucose-regulated protein	HSPA5	8.73912	Endoplasmic reticulum chaperone BiP OS=Homo sapiens OX=9606 GN=HSPA5 PE=1 SV=2	1	23	22	22	5	7	22	20	4	6	21	19	4	6	21	19	43.1	43.1	43.1	72.332	654	654	0	171.97	8.3	14.5	40.7	38.7	713670000	13637000	33111000	378120000	288800000	16364000	38312000	54676000	258670000	219150000	477820000	8.73912	2
Q6W2J9	Q6W2J9	9	9	9	BCL-6 corepressor	BCOR	7.25274	BCL-6 corepressor OS=Homo sapiens OX=9606 GN=BCOR PE=1 SV=1	1	9	9	9	0	2	7	8	0	2	7	8	0	2	7	8	11.9	11.9	11.9	192.19	1755	1755	0	62.803	0	2.2	8.7	10.5	133410000	0	8873600	50396000	74138000	0	12329000	12329000	39727000	49692000	89419000	7.25274	2
Q969G3	Q969G3	12	12	12	SWI/SNF-related matrix-associated actin-dependent regulator of chromatin subfamily E member 1	SMARCE1	6.34096	SWI/SNF-related matrix-associated actin-dependent regulator of chromatin subfamily E member 1 OS=Homo sapiens OX=9606 GN=SMARCE1 PE=1 SV=2	1	12	12	12	0	3	9	11	0	3	9	11	0	3	9	11	39.7	39.7	39.7	46.649	411	411	0	128.33	0	9	27.3	38	163870000	0	11905000	71700000	80261000	0	16908000	16908000	51065000	56148000	107213000	6.34096	2
P25685;Q9UDY4	P25685	8;1	8;1	8;1	DnaJ homolog subfamily B member 1	DNAJB1	6.06778	DnaJ homolog subfamily B member 1 OS=Homo sapiens OX=9606 GN=DNAJB1 PE=1 SV=4	2	8	8	8	2	3	7	7	2	3	7	7	2	3	7	7	31.8	31.8	31.8	38.044	340	340;337	0	77.725	8.2	11.2	25.6	28.8	187810000	2962600	18161000	87949000	78733000	0	19711000	19711000	60380000	59222000	119602000	6.06778	2
Q9NV88	Q9NV88	5	5	5	Integrator complex subunit 9	INTS9	5.79055	Integrator complex subunit 9 OS=Homo sapiens OX=9606 GN=INTS9 PE=1 SV=2	1	5	5	5	1	3	3	5	1	3	3	5	1	3	3	5	10.8	10.8	10.8	73.814	658	658	0	37.015	2	7.9	6.4	10.8	104560000	2281200	14605000	36870000	50803000	0	11487000	11487000	34073000	32443000	66516000	5.79055	2
Q14687	Q14687	23	23	23	Genetic suppressor element 1	GSE1	5.26701	Genetic suppressor element 1 OS=Homo sapiens OX=9606 GN=GSE1 PE=1 SV=3	1	23	23	23	2	9	23	19	2	9	23	19	2	9	23	19	28.5	28.5	28.5	136.16	1217	1217	0	208.07	2.7	11.9	28.5	23.6	602830000	8728900	46752000	331870000	215480000	12647000	59559000	72206000	205660000	174650000	380310000	5.26701	2
Q9ULM3	Q9ULM3	35	35	35	YEATS domain-containing protein 2	YEATS2	5.15619	YEATS domain-containing protein 2 OS=Homo sapiens OX=9606 GN=YEATS2 PE=1 SV=2	1	35	35	35	5	15	30	29	5	15	30	29	5	15	30	29	38.5	38.5	38.5	150.78	1422	1422	0	315.83	4.9	15.6	33.3	31.2	1248400000	29489000	137520000	541850000	539550000	40602000	113890000	154492000	393340000	403250000	796590000	5.15619	2
Q9Y5L0	Q9Y5L0	8	8	8	Transportin-3	TNPO3	5.10606	Transportin-3 OS=Homo sapiens OX=9606 GN=TNPO3 PE=1 SV=3	1	8	8	8	1	2	4	8	1	2	4	8	1	2	4	8	13.1	13.1	13.1	104.2	923	923	0	79.165	1.4	2.5	5.7	13.1	122230000	5549200	9596000	42128000	64953000	0	14595000	14595000	34609000	39914000	74523000	5.10606	2
Q15723	Q15723	9	9	9	ETS-related transcription factor Elf-2	ELF2	4.98086	ETS-related transcription factor Elf-2 OS=Homo sapiens OX=9606 GN=ELF2 PE=1 SV=2	1	9	9	9	0	2	8	5	0	2	8	5	0	2	8	5	23.3	23.3	23.3	63.966	593	593	0	79.585	0	5.7	20.6	12.5	165420000	0	11983000	83216000	70220000	0	20795000	20795000	58677000	44900000	103577000	4.98086	2
O95391	O95391	9	9	9	Pre-mRNA-splicing factor SLU7	SLU7	4.89904	Pre-mRNA-splicing factor SLU7 OS=Homo sapiens OX=9606 GN=SLU7 PE=1 SV=2	1	9	9	9	1	4	9	8	1	4	9	8	1	4	9	8	27.3	27.3	27.3	68.386	586	586	0	131.91	4.6	13.5	27.3	25.6	229670000	6147800	23602000	115780000	84137000	0	28416000	28416000	71239000	67972000	139211000	4.89904	2
Q9Y266	Q9Y266	18	18	18	Nuclear migration protein nudC	NUDC	4.79743	Nuclear migration protein nudC OS=Homo sapiens OX=9606 GN=NUDC PE=1 SV=1	1	18	18	18	4	5	15	16	4	5	15	16	4	5	15	16	53.5	53.5	53.5	38.242	331	331	0	232.27	21.1	22.7	52.6	46.2	887320000	30466000	61233000	383200000	412420000	41805000	68627000	110432000	244140000	285650000	529790000	4.79743	2
P14625;Q58FF3	P14625	22;1	20;1	20;1	Endoplasmin	HSP90B1	4.75132	Endoplasmin OS=Homo sapiens OX=9606 GN=HSP90B1 PE=1 SV=1	2	22	20	20	7	7	17	20	5	5	16	18	5	5	16	18	35.2	33.5	33.5	92.468	803	803;399	0	232.44	12.8	12	28	32.9	636500000	23088000	37269000	306150000	269980000	40226000	44039000	84265000	200260000	200110000	400370000	4.75132	2
P20711	P20711	4	4	4	Aromatic-L-amino-acid decarboxylase	DDC	4.65235	Aromatic-L-amino-acid decarboxylase OS=Homo sapiens OX=9606 GN=DDC PE=1 SV=2	1	4	4	4	1	2	4	3	1	2	4	3	1	2	4	3	13.5	13.5	13.5	53.926	480	480	0	58.641	5	8.1	13.5	9.8	216390000	5627200	36286000	102380000	72091000	0	28017000	28017000	62214000	68131000	130345000	4.65235	2
Q14686	Q14686	5	5	5	Nuclear receptor coactivator 6	NCOA6	4.60776	Nuclear receptor coactivator 6 OS=Homo sapiens OX=9606 GN=NCOA6 PE=1 SV=3	1	5	5	5	2	2	4	3	2	2	4	3	2	2	4	3	4.6	4.6	4.6	219.14	2063	2063	0	36.226	1.9	1.9	3.4	3	58771000	5114700	10927000	22110000	20620000	6642700	0	6642700	14450000	16158000	30608000	4.60776	2
Q01082	Q01082	10	10	10	Spectrin beta chain, non-erythrocytic 1	SPTBN1	4.44921	Spectrin beta chain, non-erythrocytic 1 OS=Homo sapiens OX=9606 GN=SPTBN1 PE=1 SV=2	1	10	10	10	1	5	8	4	1	5	8	4	1	5	8	4	6.4	6.4	6.4	274.61	2364	2364	0	68.481	0.5	2.7	5.5	2.8	111710000	0	11507000	66629000	33576000	0	15238000	15238000	38630000	29167000	67797000	4.44921	2
CON__Q86YZ3;Q86YZ3	CON__Q86YZ3;Q86YZ3	9;9	9;9	9;9	Hornerin	HRNR	4.44727	;Hornerin OS=Homo sapiens OX=9606 GN=HRNR PE=1 SV=2	2	9	9	9	0	4	9	2	0	4	9	2	0	4	9	2	12.8	12.8	12.8	282.39	2850	2850;2850	0	218.94	0	8	12.8	3.7	491240000	0	49900000	405250000	36093000	0	65272000	65272000	248560000	41722000	290282000	4.44727	2
Q7Z589	Q7Z589	19	19	19	Protein EMSY	EMSY	4.30079	BRCA2-interacting transcriptional repressor EMSY OS=Homo sapiens OX=9606 GN=EMSY PE=1 SV=2	1	19	19	19	3	8	17	14	3	8	17	14	3	8	17	14	21.9	21.9	21.9	141.47	1322	1322	0	212	2.6	8.3	20.5	16	472910000	12299000	39798000	258590000	162230000	15946000	51251000	67197000	150840000	138160000	289000000	4.30079	2
Q6P1R3	Q6P1R3	3	3	3	Myb/SANT-like DNA-binding domain-containing protein 2	MSANTD2	4.25229	Myb/SANT-like DNA-binding domain-containing protein 2 OS=Homo sapiens OX=9606 GN=MSANTD2 PE=1 SV=1	1	3	3	3	1	2	3	3	1	2	3	3	1	2	3	3	7.7	7.7	7.7	61.319	559	559	0	28.762	3.6	6.1	7.7	7.7	64383000	3265900	10141000	25501000	25475000	0	8812900	8812900	16384000	21091000	37475000	4.25229	2
Q96T58	Q96T58	9	9	9	Msx2-interacting protein	SPEN	4.13228	Msx2-interacting protein OS=Homo sapiens OX=9606 GN=SPEN PE=1 SV=1	1	9	9	9	1	2	7	8	1	2	7	8	1	2	7	8	5.1	5.1	5.1	402.24	3664	3664	0	61.207	0.7	1.3	3.7	4.8	117270000	4823400	10490000	46519000	55436000	0	16631000	16631000	33062000	35662000	68724000	4.13228	2
P07355;A6NMY6	P07355;A6NMY6	13;10	13;10	13;10	Annexin A2;Putative annexin A2-like protein	ANXA2;ANXA2P2	4.04864	Annexin A2 OS=Homo sapiens OX=9606 GN=ANXA2 PE=1 SV=2;Putative annexin A2-like protein OS=Homo sapiens OX=9606 GN=ANXA2P2 PE=5 SV=2	2	13	13	13	3	6	11	11	3	6	11	11	3	6	11	11	53.4	53.4	53.4	38.604	339	339;339	0	109.88	13	24.8	44	43.1	318310000	13647000	30866000	156650000	117150000	18536000	29447000	47983000	96104000	98162000	194266000	4.04864	2
Q8N7H5	Q8N7H5	7	7	7	RNA polymerase II-associated factor 1 homolog	PAF1	4.01275	RNA polymerase II-associated factor 1 homolog OS=Homo sapiens OX=9606 GN=PAF1 PE=1 SV=2	1	7	7	7	1	2	4	6	1	2	4	6	1	2	4	6	21.1	21.1	21.1	59.975	531	531	0	63.992	4.9	6.8	13.4	18.6	80952000	6822800	7929200	30749000	35452000	0	11220000	11220000	22354000	22669000	45023000	4.01275	2
Q2TAL8	Q2TAL8	3	3	3	Glutamine-rich protein 1	QRICH1	3.9954	Glutamine-rich protein 1 OS=Homo sapiens OX=9606 GN=QRICH1 PE=1 SV=1	1	3	3	3	1	2	3	2	1	2	3	2	1	2	3	2	7.9	7.9	7.9	86.435	776	776	0	28.343	3.7	5.2	7.9	5.2	57425000	5531200	8773200	28678000	14443000	0	7746900	7746900	16694000	14258000	30952000	3.9954	2
Q15652	Q15652	33	33	33	Probable JmjC domain-containing histone demethylation protein 2C	JMJD1C	3.97445	Probable JmjC domain-containing histone demethylation protein 2C OS=Homo sapiens OX=9606 GN=JMJD1C PE=1 SV=2	1	33	33	33	6	16	29	28	6	16	29	28	6	16	29	28	17.5	17.5	17.5	284.52	2540	2540	0	323.31	3.1	9.3	15.7	15.3	925710000	22052000	114300000	457770000	331590000	27939000	112830000	140769000	284640000	274840000	559480000	3.97445	2
P17987	P17987	27	27	27	T-complex protein 1 subunit alpha	TCP1	3.95595	T-complex protein 1 subunit alpha OS=Homo sapiens OX=9606 GN=TCP1 PE=1 SV=1	1	27	27	27	6	11	22	26	6	11	22	26	6	11	22	26	55.4	55.4	55.4	60.343	556	556	0	291.9	18.3	28.1	52.7	53.6	1251300000	45118000	87653000	445780000	672780000	84943000	108080000	193023000	339210000	424380000	763590000	3.95595	2
Q12769	Q12769	6	6	6	Nuclear pore complex protein Nup160	NUP160	3.92194	Nuclear pore complex protein Nup160 OS=Homo sapiens OX=9606 GN=NUP160 PE=1 SV=3	1	6	6	6	0	2	5	4	0	2	5	4	0	2	5	4	5	5	5	162.12	1436	1436	0	55.443	0	2.2	4.2	3.4	62771000	0	9234700	28926000	24610000	0	9615900	9615900	18783000	18930000	37713000	3.92194	2
P30101	P30101	17	17	17	Protein disulfide-isomerase A3	PDIA3	3.82045	Protein disulfide-isomerase A3 OS=Homo sapiens OX=9606 GN=PDIA3 PE=1 SV=4	1	17	17	17	4	9	15	14	4	9	15	14	4	9	15	14	45	45	45	56.782	505	505	0	188.03	14.9	26.1	35.8	41.8	437660000	22809000	44930000	188690000	181230000	34048000	35682000	69730000	140960000	125440000	266400000	3.82045	2
Q969Z0	Q969Z0	3	3	3	Protein TBRG4	TBRG4	3.81712	FAST kinase domain-containing protein 4 OS=Homo sapiens OX=9606 GN=TBRG4 PE=1 SV=1	1	3	3	3	1	2	2	3	1	2	2	3	1	2	2	3	6.2	6.2	6.2	70.737	631	631	0	21.082	3.5	4.9	4.9	6.2	43750000	3526600	6483200	11526000	22214000	0	6417900	6417900	9945900	14552000	24497900	3.81712	2
Q09161	Q09161	3	3	3	Nuclear cap-binding protein subunit 1	NCBP1	3.79013	Nuclear cap-binding protein subunit 1 OS=Homo sapiens OX=9606 GN=NCBP1 PE=1 SV=1	1	3	3	3	0	2	2	3	0	2	2	3	0	2	2	3	5.3	5.3	5.3	91.838	790	790	0	21.39	0	3.9	3.9	5.3	44963000	0	8275200	21552000	15135000	0	7055700	7055700	15934000	10808000	26742000	3.79013	2
Q9UK61	Q9UK61	24	24	24	Protein FAM208A	FAM208A	3.77395	Protein TASOR OS=Homo sapiens OX=9606 GN=FAM208A PE=1 SV=3	1	24	24	24	2	6	21	15	2	6	21	15	2	6	21	15	16.7	16.7	16.7	189.03	1670	1670	0	177.1	1.3	4.6	14.6	9.9	254770000	6960900	46129000	119340000	82340000	8773800	31691000	40464800	81378000	71334000	152712000	3.77395	2
Q8WXI9	Q8WXI9	11	11	10	Transcriptional repressor p66-beta	GATAD2B	3.74435	Transcriptional repressor p66-beta OS=Homo sapiens OX=9606 GN=GATAD2B PE=1 SV=1	1	11	11	10	1	4	9	9	1	4	9	9	1	3	8	8	29.8	29.8	28	65.26	593	593	0	157.9	1.7	9.9	25.8	22.1	166530000	4311900	23591000	81786000	56846000	0	25656000	25656000	44877000	51188000	96065000	3.74435	2
Q9UHR5	Q9UHR5	15	15	15	SAP30-binding protein	SAP30BP	3.70623	SAP30-binding protein OS=Homo sapiens OX=9606 GN=SAP30BP PE=1 SV=1	1	15	15	15	5	9	14	12	5	9	14	12	5	9	14	12	44.2	44.2	44.2	33.87	308	308	0	163.95	19.8	28.2	39	40.3	1169400000	39480000	134400000	622050000	373500000	66056000	111750000	177806000	358080000	300910000	658990000	3.70623	2
O43396	O43396	18	18	18	Thioredoxin-like protein 1	TXNL1	3.70447	Thioredoxin-like protein 1 OS=Homo sapiens OX=9606 GN=TXNL1 PE=1 SV=3	1	18	18	18	13	13	17	18	13	13	17	18	13	13	17	18	74	74	74	32.251	289	289	0	323.31	69.9	61.6	74	74	3478600000	231860000	337730000	1484300000	1424800000	254990000	297910000	552900000	1001800000	1046400000	2048200000	3.70447	2
Q03164	Q03164	6	6	6	Histone-lysine N-methyltransferase 2A;MLL cleavage product N320;MLL cleavage product C180	KMT2A	3.69446	Histone-lysine N-methyltransferase 2A OS=Homo sapiens OX=9606 GN=KMT2A PE=1 SV=5	1	6	6	6	1	3	5	4	1	3	5	4	1	3	5	4	2.6	2.6	2.6	431.76	3969	3969	0	46.215	0.3	1.3	2.4	2.1	102260000	3524200	7627500	51996000	39111000	0	15769000	15769000	31081000	27177000	58258000	3.69446	2
Q9H0E3	Q9H0E3	7	7	7	Histone deacetylase complex subunit SAP130	SAP130	3.5894	Histone deacetylase complex subunit SAP130 OS=Homo sapiens OX=9606 GN=SAP130 PE=1 SV=1	1	7	7	7	1	2	4	7	1	2	4	7	1	2	4	7	11	11	11	110.32	1048	1048	0	48.441	1.1	2.2	4.1	11	114520000	4746700	13300000	54404000	42070000	0	17976000	17976000	35968000	28555000	64523000	3.5894	2
P13667	P13667	26	26	26	Protein disulfide-isomerase A4	PDIA4	3.58752	Protein disulfide-isomerase A4 OS=Homo sapiens OX=9606 GN=PDIA4 PE=1 SV=2	1	26	26	26	8	5	19	20	8	5	19	20	8	5	19	20	49.6	49.6	49.6	72.932	645	645	0	218.14	15.7	10.7	37.8	39.1	661020000	51944000	36826000	319720000	252520000	69548000	41381000	110929000	194210000	203750000	397960000	3.58752	2
O00505;O00629	O00505	7;1	7;1	7;1	Importin subunit alpha-4	KPNA3	3.57217	Importin subunit alpha-4 OS=Homo sapiens OX=9606 GN=KPNA3 PE=1 SV=2	2	7	7	7	2	3	4	5	2	3	4	5	2	3	4	5	23.6	23.6	23.6	57.81	521	521;521	0	78.333	8.3	10	12.1	19.4	282880000	19035000	19903000	99606000	144330000	27570000	20596000	48166000	82995000	89062000	172057000	3.57217	2
Q8IWZ8	Q8IWZ8	18	18	18	SURP and G-patch domain-containing protein 1	SUGP1	3.49072	SURP and G-patch domain-containing protein 1 OS=Homo sapiens OX=9606 GN=SUGP1 PE=1 SV=2	1	18	18	18	4	6	15	15	4	6	15	15	4	6	15	15	42	42	42	72.47	645	645	0	213.36	16.7	14.6	36.4	37.5	455170000	22137000	35932000	202040000	195060000	29025000	48684000	77709000	130980000	140280000	271260000	3.49072	2
P05455	P05455	6	6	6	Lupus La protein	SSB	3.43024	Lupus La protein OS=Homo sapiens OX=9606 GN=SSB PE=1 SV=2	1	6	6	6	3	1	5	4	3	1	5	4	3	1	5	4	22.1	22.1	22.1	46.836	408	408	0	40.408	9.6	2.9	19.1	13	117640000	17632000	2647000	54106000	43250000	20435000	0	20435000	35443000	34654000	70097000	3.43024	2
Q96JH7	Q96JH7	30	30	30	Deubiquitinating protein VCIP135	VCPIP1	3.35917	Deubiquitinating protein VCIP135 OS=Homo sapiens OX=9606 GN=VCPIP1 PE=1 SV=2	1	30	30	30	5	12	26	18	5	12	26	18	5	12	26	18	32.9	32.9	32.9	134.32	1222	1222	0	223.08	5.2	12.4	27.9	22.3	653040000	23258000	79009000	344600000	206170000	31886000	81377000	113263000	206740000	173730000	380470000	3.35917	2
P42166	P42166	19	8	8	Lamina-associated polypeptide 2, isoform alpha;Thymopoietin;Thymopentin	TMPO	3.34299	Lamina-associated polypeptide 2, isoform alpha OS=Homo sapiens OX=9606 GN=TMPO PE=1 SV=2	1	19	8	8	11	14	16	19	0	3	6	8	0	3	6	8	32.6	16	16	75.491	694	694	0	69.539	16.6	22.8	28	32.6	77991000	0	12209000	32682000	33100000	0	13601000	13601000	22826000	22642000	45468000	3.34299	2
P42766	P42766	2	2	2	60S ribosomal protein L35	RPL35	3.33602	60S ribosomal protein L35 OS=Homo sapiens OX=9606 GN=RPL35 PE=1 SV=2	1	2	2	2	1	2	2	2	1	2	2	2	1	2	2	2	22.8	22.8	22.8	14.551	123	123	0	15.07	10.6	22.8	22.8	22.8	76686000	3896800	11877000	21223000	39689000	0	12895000	12895000	20107000	22911000	43018000	3.33602	2
O00203	O00203	3	3	3	AP-3 complex subunit beta-1	AP3B1	3.30338	AP-3 complex subunit beta-1 OS=Homo sapiens OX=9606 GN=AP3B1 PE=1 SV=3	1	3	3	3	1	3	2	2	1	3	2	2	1	3	2	2	3.6	3.6	3.6	121.32	1094	1094	0	19.926	1	3.6	2.7	2.6	31423000	1848200	8006400	9431200	12137000	0	5248600	5248600	7266100	10072000	17338100	3.30338	2
Q9BTA9	Q9BTA9	3	3	3	WW domain-containing adapter protein with coiled-coil	WAC	3.25035	WW domain-containing adapter protein with coiled-coil OS=Homo sapiens OX=9606 GN=WAC PE=1 SV=3	1	3	3	3	0	3	3	3	0	3	3	3	0	3	3	3	8.8	8.8	8.8	70.723	647	647	0	24.197	0	8.8	8.8	8.8	65043000	0	14688000	27919000	22436000	0	11556000	11556000	20077000	17484000	37561000	3.25035	2
Q13330;Q9BTC8	Q13330	9;2	9;2	9;2	Metastasis-associated protein MTA1	MTA1	3.23807	Metastasis-associated protein MTA1 OS=Homo sapiens OX=9606 GN=MTA1 PE=1 SV=2	2	9	9	9	3	1	8	7	3	1	8	7	3	1	8	7	16.4	16.4	16.4	80.785	715	715;594	0	66.601	5.6	1.7	14.8	12.6	107090000	11964000	6273500	54271000	34581000	18423000	0	18423000	32850000	26805000	59655000	3.23807	2
Q92481;P05549;Q6VUC0	Q92481	3;1;1	3;1;1	3;1;1	Transcription factor AP-2-beta	TFAP2B	3.22364	Transcription factor AP-2-beta OS=Homo sapiens OX=9606 GN=TFAP2B PE=1 SV=2	3	3	3	3	1	3	2	3	1	3	2	3	1	3	2	3	9.8	9.8	9.8	50.473	460	460;437;442	0	21.426	4.3	9.8	7	9.8	45092000	7871400	8510400	15338000	13373000	0	6667300	6667300	11314000	10179000	21493000	3.22364	2
Q9Y5Q9	Q9Y5Q9	6	6	6	General transcription factor 3C polypeptide 3	GTF3C3	3.16745	General transcription factor 3C polypeptide 3 OS=Homo sapiens OX=9606 GN=GTF3C3 PE=1 SV=1	1	6	6	6	1	3	5	3	1	3	5	3	1	3	5	3	9	9	9	101.27	886	886	0	41.016	2.4	5.2	7.1	4.6	55380000	7263800	19949000	16190000	11977000	0	8767300	8767300	15420000	12350000	27770000	3.16745	2
Q9NZ63	Q9NZ63	2	2	2	Uncharacterized protein C9orf78	C9orf78	3.14839	Telomere length and silencing protein 1 homolog OS=Homo sapiens OX=9606 GN=C9orf78 PE=1 SV=1	1	2	2	2	0	2	2	2	0	2	2	2	0	2	2	2	12.1	12.1	12.1	33.688	289	289	0	25.943	0	12.1	12.1	12.1	27015000	0	6297100	12898000	7820100	0	4889900	4889900	9145600	6249700	15395300	3.14839	2
P11142;P54652;P38646	P11142	30;12;1	30;12;1	24;6;1	Heat shock cognate 71 kDa protein	HSPA8	3.0981	Heat shock cognate 71 kDa protein OS=Homo sapiens OX=9606 GN=HSPA8 PE=1 SV=1	3	30	30	24	15	16	29	30	15	16	29	30	12	14	23	24	49.8	49.8	43.3	70.897	646	646;639;679	0	323.31	31.6	33.3	48.8	49.8	3280900000	248360000	274530000	1405400000	1352600000	326370000	275870000	602240000	900670000	965130000	1865800000	3.0981	2
Q9UJA5	Q9UJA5	6	6	6	tRNA (adenine(58)-N(1))-methyltransferase non-catalytic subunit TRM6	TRMT6	3.06198	tRNA (adenine(58)-N(1))-methyltransferase non-catalytic subunit TRM6 OS=Homo sapiens OX=9606 GN=TRMT6 PE=1 SV=1	1	6	6	6	1	3	6	5	1	3	6	5	1	3	6	5	18.3	18.3	18.3	55.799	497	497	0	49.886	2.6	7.8	18.3	14.5	120280000	7051400	19525000	55069000	38634000	0	20943000	20943000	32941000	31186000	64127000	3.06198	2
[truncated: 17 more columns]

## Sheet: Table 2S. Enriched Cancer Genes
	Table 2S. Cancer associated gene products isolated by streptavidin purification from SH-SY5Y cells expressing BioID-USP44 construct
	Gene symbol	Ratio BioID-USP44/BioID	Cancer Association (COSMIC)
	CETN2*	Infinite	NA
	CETN3*	Infinite	NA
	NCOR1*	Infinite	breast
	NCOR2*	Infinite	prostate
	BCOR	7.25274	retinoblastoma, AML, APL (translocation)
	BRCA2	Infinite	breast, ovarian, pancreatic, leukaemia
	CIC	Infinite	oligodendroglioma, soft tissue sarcoma
	DNAJB1	6.06778	fibrolamellar hepatocellular carcinoma
	KMT2A	3.69446	AML, ALL
	PHF6	Infinite	ETP ALL
	PRCC	Infinite	papillary renal
	SET	Infinite	T-ALL
	SMARCE1	6.34096	meningioma
	SPEN	4.13228	SMZL, adenoid cystic carcinoma, DLBCL
	STAT3	Infinite	large granular lymphocytic leukaemia
	TCF12	Infinite	extraskeletal myxoid chondrosarcoma
	TRIM24	Infinite	APL
	Proteins retrieved from two replicate BioID proteomics experiments were compared to Tier 1 genes on the COSMIC Cancer Gene Census. *Proteins previously known to interact with USP44
